# Supplementary material for: Assessment of Antioxidant and Antimicrobial Properties of Selected Greek Propolis Samples (North East Aegean Region Islands)
Source: Molecules. 2022 Nov 24;27(23):8198. doi: 10.3390/molecules27238198 (PMC9735805; doi:10.3390/molecules27238198)
Supplement: Supplementary file 1 [file molecules-27-08198-s001.zip]

Archive with 1 entries (1 files):
- molecules-2043043-supplementary.pdf
